# Supplementary material for: Comparative Risk of Acute Kidney Injury Following Concurrent Administration of Vancomycin with Piperacillin/Tazobactam or Meropenem: A Systematic Review and Meta-Analysis of Observational Studies
Source: Antibiotics (Basel). 2022 Apr 14;11(4):526. doi: 10.3390/antibiotics11040526 (PMC9031739; doi:10.3390/antibiotics11040526)
Supplement: Supplementary file 1 [file antibiotics-11-00526-s001.zip]

Archive with 1 entries (1 files):
- antibiotics-1645230-supplementary.pdf
